# Supplementary material for: Effects of Doping on Elastic Strain in Crystalline Ge-Sb-Te
Source: Materials (Basel). 2024 Dec 31;18(1):132. doi: 10.3390/ma18010132 (PMC11722036; doi:10.3390/ma18010132)
Supplement: Supplementary file 1 [file materials-18-00132-s001.zip]

Archive with 1 entries (1 files):
- materials-3308773-supplementary.pdf
